# Supplementary material for: Flow Plex—A tool for unbiased comprehensive flow cytometry data analysis
Source: Immun Inflamm Dis. 2019 Apr 23;7(3):105–11. doi: 10.1002/iid3.246 (PMC6688088; doi:10.1002/iid3.246)
Supplement: Supplementary file 2 — Supporting information [file IID3-7-105-s002.java]

//********************************************************************
// Flow Cytometry algorithm implementation
// Authors: Ezra Resnick and Julia Manasson
// August, 2017
//
// Input: csv file generated by "MarkerCombosInputGenerator" with
//   percentage values filled in for the marker combinations
//   (the values for any set of four combinations where the
//   presence/absence of all but the last pair of markers is held
//   constant should sum to 100). Values for multiple samples can be
//   provided in multiple columns.
//
// Output: All present/absent/undefined combinations of markers, with
//   their percentage values, in csv format.
//********************************************************************

import java.io.*;
import java.util.*;
import java.util.stream.Collectors;

public class MarkerCombosBatch {

  private final String[] markerNames;
  private final String[] inputIds;
  private final HashMap<ArrayList<Boolean>, ArrayList<Double>> inputPercentages;
  private final HashMap<ArrayList<Boolean>, ArrayList<Double>> outputPercentages;
  private final ArrayList<HashMap<HashSet<String>, ArrayList<String>>> sortedOutput;

  public static void main(String[] args) throws IOException {
    MarkerCombosBatch markerCombos = new MarkerCombosBatch(args[0]);
    markerCombos.computeAllComboValues();
    markerCombos.printOutput();
  }

  private MarkerCombosBatch(String inputFileName) throws IOException {
    inputPercentages = new HashMap<>();
    int numMarkers = 0;
    String[] headerRow;
  
    try (BufferedReader reader = new BufferedReader(new FileReader(inputFileName))) {
      headerRow = reader.readLine().split(",");
      String currentLine;
      int rowNumber = 2;
      while ((currentLine = reader.readLine()) != null) {
        String[] row = currentLine.split(",");
        ArrayList<Boolean> comboKey = new ArrayList<>();
        ArrayList<Double> values = new ArrayList<>();
        for (int i = 0; i < row.length; ++i) {
          if (row[i].equals("+")) {
            comboKey.add(true);
          } else if (row[i].equals("-")) {
            comboKey.add(false);
          } else if (!row[i].isEmpty()) {
            if (numMarkers == 0) {
              numMarkers = i;
            }
            try {
              values.add(Double.parseDouble(row[i]) / 100);
            } catch (NumberFormatException e) {
              System.err.println(String.format("Row %s, column %s: Expected a number but got '%s'",
                  rowNumber, i + 1, row[i]));
              System.exit(1);
            }
          }
        }
        inputPercentages.put(comboKey, values);
        ++rowNumber;
      }
    }

    markerNames = new String[numMarkers];
    inputIds = new String[headerRow.length - numMarkers];
    System.arraycopy(headerRow, 0, markerNames, 0, markerNames.length);
    System.arraycopy(headerRow, markerNames.length, inputIds, 0, inputIds.length);
  
    outputPercentages = new HashMap<>();
    // Prepare to store output rows by marker subset and subset size
    sortedOutput = new ArrayList<>(markerNames.length);
    for (int i = 0; i < markerNames.length; ++i) {
        sortedOutput.add(new HashMap<>());
    }
  }

  /**
   * Computes the percentage value for each present/absent/undefined combination of markers, and
   * stores them in outputPercentages (and sortedOutput).
   */
  private void computeAllComboValues() {
    ArrayList<Boolean> comboKey = new ArrayList<>(Arrays.asList(new Boolean[markerNames.length]));
    computeAllComboValues(comboKey, 0);
  }

  /**
   * Recursively generates all present/absent/undefined combinations of markers, computing the
   * percentage value for each one and storing them in outputPercentages (and sortedOutput).
   *
   * @param comboKey The current true/false/null combination of markers
   * @param index The current index in comboKey
   */
  private void computeAllComboValues(ArrayList<Boolean> comboKey, int index) {
    if (index == comboKey.size()) { // base case
      if (outputPercentages.containsKey(comboKey) || comboKey.stream().allMatch(x -> x == null)) {
        return;
      }
      computeComboValue(comboKey, 0);
    } else { // recursion
      comboKey.set(index, false);
      computeAllComboValues(comboKey, index + 1);
      comboKey.set(index, true);
      computeAllComboValues(comboKey, index + 1);
      comboKey.set(index, null); // marker undefined
      computeAllComboValues(comboKey, index + 1);
    }
  }

  /**
   * Recursively computes and returns the percentage value for a single present/absent/undefined
   * combination of markers. The computed value is also stored in outputPercentages (and
   * sortedOutput).
   *
   * @param comboKey The true/false/null combination of markers to compute a value for
   * @param index The current index in comboKey
   */
  private ArrayList<Double> computeComboValue(ArrayList<Boolean> comboKey, int index) {
    if (outputPercentages.containsKey(comboKey)) {
      return outputPercentages.get(comboKey);
    }

    ArrayList<Double> comboValues;
    if (index == comboKey.size()) { // base case
      comboValues = computeLeafComboValue(comboKey);
    } else { // recursion
      if (comboKey.get(index) == null) {
        // If current marker is undefined, then both present and absent options must be summed
        comboKey.set(index, false);
        ArrayList<Double> comboValues1 = computeComboValue(comboKey, index + 1);
        comboKey.set(index, true);
        ArrayList<Double> comboValues2 = computeComboValue(comboKey, index + 1);
        comboValues = new ArrayList<Double>(comboValues1.size());
        for (int i = 0; i < comboValues1.size(); ++i) {
          comboValues.add(comboValues1.get(i) + comboValues2.get(i));
        }
        comboKey.set(index, null);
      } else {
        // If current marker is defined, move on to the next element
        return computeComboValue(comboKey, index + 1);
      }
    }

    outputPercentages.put(comboKey, comboValues);
    // We also add this combo and its value to sortedOutput for easy printing later
    addComboToSortedOutput(comboKey, comboValues);
    return comboValues;
  }

  /**
   * Computes and returns the percentage value for a "leaf" combination of markers (a combination
   * where all markers are defined, i.e. either present or absent).
   *
   * @param comboKey The true/false combination of markers to compute a value for
   */
  private ArrayList<Double> computeLeafComboValue(ArrayList<Boolean> comboKey) {
    ArrayList<Double> comboValues = new ArrayList<>(inputIds.length);
    for (int i = 0; i < inputIds.length; ++i) {
      comboValues.add(1.0);
    }
    ArrayList<Boolean> comboPrefix = new ArrayList<>(comboKey.size());
    
    for (int i = 0; i < comboKey.size(); i += 2) {
      // Build combo key 2 markers at a time
      comboPrefix.add(comboKey.get(i));
      comboPrefix.add(comboKey.get(i + 1));
      for (int j = 0; j < inputIds.length; ++j) {
        comboValues.set(j, comboValues.get(j) * inputPercentages.get(comboPrefix).get(j));
      }
    }
  
    return comboValues;
  }

  /** Adds the given combo and value to sortedOutput for later printing via printOutput(). */
  private void addComboToSortedOutput(ArrayList<Boolean> comboKey, ArrayList<Double> comboValues) {
    int comboSize = 0;
    HashSet<String> markers = new HashSet<>(); // which markers are in this combo
    StringBuilder comboName = new StringBuilder();
    for (int i = 0; i < comboKey.size(); ++i) {
      if (comboKey.get(i) != null) { // marker is defined
        comboName.append(markerNames[i]).append(comboKey.get(i) ? "+" : "-");
        markers.add(markerNames[i]);
        ++comboSize;
      }
    }
    // Get output map for the size of this marker combo
    HashMap<HashSet<String>, ArrayList<String>> sizeMap = sortedOutput.get(comboSize - 1);
    // Get output list for the subset of markers in this combo
    ArrayList<String> markerNamesList = sizeMap.get(markers);
    if (markerNamesList == null) { // first time subset is encountered
      markerNamesList = new ArrayList<>();
      sizeMap.put(markers, markerNamesList);
    }
    // Add output row for this combo to the appropriate list
    String values = comboValues
        .stream().map(v -> v * 100).map(Object::toString).collect(Collectors.joining(","));
    markerNamesList.add(comboName.toString() + "," + values);
  }

  /**
   * Prints combos and values in csv format, ordered by marker subset size and marker subset (all the
   * values for combos with the same marker subset should sum to 100).
   */
  private void printOutput() {
    System.out.println("," + Arrays.stream(inputIds).collect(Collectors.joining(",")));
    for (HashMap<HashSet<String>, ArrayList<String>> sizeMap : sortedOutput) {
      for (ArrayList<String> markerSetList : sizeMap.values()) {
        for (String row : markerSetList) {
          System.out.println(row);
        }
      }
    }
  }
}
