# Supplementary material for: Flow Plex—A tool for unbiased comprehensive flow cytometry data analysis
Source: Immun Inflamm Dis. 2019 Apr 23;7(3):105–11. doi: 10.1002/iid3.246 (PMC6688088; doi:10.1002/iid3.246)
Supplement: Supplementary file 5 — Supporting information [file IID3-7-105-s005.java]

//********************************************************************
// Flow Cytometry algorithm input generator
// Authors: Ezra Resnick and Julia Manasson
// May, 2017
//
// Input: Names of markers (must be an even number)
//
// Output: List of marker combinations needed for input to
//   "MarkerCombos", in csv format; percentage values must be filled
//    in manually. Order of combinations matches FlowJo.
//********************************************************************

public class MarkerCombosInputGeneratorFlowJo_DecimalComma {

  private static final String SEPARATOR = ";";

  public static void main (String[] args) {
    if (args.length % 2 != 0) {
      System.err.println("Must provide even number of markers.");
      System.exit(1);
    }

    // Print header row
    for (String marker : args) {
        System.out.print(marker + SEPARATOR);
    }
    System.out.println("Percentage value (between 0 and 1)");
    
    // Print the relevant marker combinations
    for (int i = 2; i <= args.length; i += 2) {
        printAllCombos(new boolean[i], 0, args.length - i);
    }
  }

  /**
   * Recursively prints all +/- combinations of a particular number of markers in csv format.
   *
   * @param combo The current marker combination
   * @param index The current index in combo
   * @param numEmpty Number of markers not included in the combo
   */
  private static void printAllCombos(boolean[] combo, int index, int numEmpty) {
    if (index == combo.length) { // base case
      for (int i = 0; i < combo.length; i++) {
        System.out.print(combo[i] ? "+" : "-");
        System.out.print(SEPARATOR);
      }
      for (int i = 0; i < numEmpty; i++) {
        System.out.print(SEPARATOR);
      }
      System.out.println();
    } else { // recursion
      combo[index] = true;
      combo[index + 1] = false;
      printAllCombos(combo, index + 2, numEmpty);
      combo[index] = true;
      combo[index + 1] = true;
      printAllCombos(combo, index + 2, numEmpty);
      combo[index] = false;
      combo[index + 1] = true;
      printAllCombos(combo, index + 2, numEmpty);
      combo[index] = false;
      combo[index + 1] = false;
      printAllCombos(combo, index + 2, numEmpty);
    }
  }
}
